# Supplementary material for: Evolutionary Diversity of Bat Rabies Virus in São Paulo State, Brazil
Source: Viruses. 2025 Jul 30;17(8):1063. doi: 10.3390/v17081063 (PMC12390695; doi:10.3390/v17081063)
Supplement: Supplementary file 1 [file viruses-17-01063-s001.zip]

Archive with 1 entries (1 files):
- viruses-3611479-supplementary.pdf
